# Supplementary material for: Surface Modulation of Graphene Oxide for Amidase Immobilization with High Loadings for Efficient Biocatalysis
Source: Biomolecules. 2021 Sep 23;11(10):1399. doi: 10.3390/biom11101399 (PMC8533581; doi:10.3390/biom11101399)
Supplement: Supplementary file 1 [file biomolecules-11-01399-s001.zip]

Archive with 1 entries (1 files):
- biomolecules-1370592-supplementary.pdf
